# Supplementary material for: Clinical and Hematological Follow-Up of Long-Term Oral Therapy with Type-I Interferon in Cats Naturally Infected with Feline Leukemia Virus or Feline Immunodeficiency Virus
Source: Animals (Basel). 2020 Aug 20;10(9):1464. doi: 10.3390/ani10091464 (PMC7552327; doi:10.3390/ani10091464)
Supplement: Supplementary file 1 [file animals-10-01464-s001.zip]

Archive with 3 entries (3 files):
- Table S2 v2.docx
- Table S1 v2.docx
- Table S3 v2.docx
